# Supplementary material for: “Crises are a perpetual restart”—A comparative analysis of maternal and newborn health political prioritization across four fragile and conflict affected settings
Source: PLOS Glob Public Health. 2025 Oct 22;5(10):e0005288. doi: 10.1371/journal.pgph.0005288 (PMC12543140; doi:10.1371/journal.pgph.0005288)
Supplement: S1 Table — (XLSX) [file pgph.0005288.s001.xlsx]

## Sheet: S1 Table 
Framework for defining low income conflict-affected settings
Country	Government vs non-government split in control	Maternal mortality rates	Neonatal mortality rate	Type of conflict or fragility	Proposed typology of health systems under stress	GDP	% living in poverty	Human Development Index	Income classification	Multiltidimensional poverty index
Somalia	The federal government of Somalia controls most of the capital city Mogadishu and some other major towns, but faces challenges from regional states, clan militias, and the Islamist militant group Al-Shabaab, which operates a parallel government across much of southern and central Somalia.	692 per 100,000 live births in the world (1)	36/1000 live births (2)	Conflict/Extremely fragile (Ranked first in 2023) (3)	Politically-legitimate, but resource less and technically weak government. The ministry of health willing to lead health care developments with the support from the donor agencies for (funding) and other partner agencies for (Implementation) .	$8.13B (2022)	About 69 percent of the population lived in poverty in 2017	0.361 : (low human development) [global data hub] (2019)	Low income (2023-2024)	No stastistics
Nigeria	Nigeria faces the threat of insurgency, primarily from Boko Haram and its splinter faction Islamic State West Africa Province (ISWAP).	1047/100,000 live births (4)	35/1000 live births (2)	Conflict/Fragile (Ranked 15th in 2023) (3)	Politically-legitimate but technically-fragile government with a ministry of health willing to lead healthcare development.	$477.39B (2022)	30.9 (2018)	0.54 : medium human development (2021)	Lower middle income (2023-2024)	0.257 (2022) 63% multidimensionally poor
South Sudan	After a civil war erupted in 2013, there have been power struggles and fighting between the government and various rebel groups. In some areas, non-governmental armed groups have taken control, challenging the authority of the central government.	1223/100,000 live births in 2023 (4)	40/1000 live births (2)	Conflict/Extremely fragile (Ranked third in 2023) (3)	Politically - legitimate but technically weak government with a Ministry of Health willing to lead health care developments but hugely dependent on external partner support due to extremely low government budgetary allocations.	$12B (2015)	67.3% (2016)	0.39 : low human development (2021)	Low income	0.580 (2010) 91.9% multidimensionally poor
DRC	The DRC is facing prolonged decades long conflict and governance challenges due to various armed groups operating in different regions. In some parts of the country, militias and rebel factions have been able to exert control over local populations, leading to a fragmented governance landscape.	547/100,000 live births (4)	26/1000 live births (2)	Conflict/Extremely fragile (Ranked 4th in 2023) (3)	Politically legitimate but under-resourced health sector, heavily dependent on the support of other actors for policy formulation and healthcare delivery.	$58.07B (2022)	69.7% (2012)	0.48 : low human development (2021)	Low income	0.475 (2018) 75% Multidimensionally poor
1	Somalia Health and Demographic Survey Report	https://somalia.unfpa.org/sites/default/files/pub-pdf/FINAL%20SHDS%20Report%202020_V7_0.pdf
2	UNICEF
3	The Fund for Peace. https://fragilestatesindex.org/country-data/. 2024 [cited 2024 Sep 28]. Fragile States Index - Country Dashboard. Available from: https://fragilestatesindex.org/country-data/
4	iAHO/WHO, 2023
