# Supplementary material for: “Crises are a perpetual restart”—A comparative analysis of maternal and newborn health political prioritization across four fragile and conflict affected settings
Source: PLOS Glob Public Health. 2025 Oct 22;5(10):e0005288. doi: 10.1371/journal.pgph.0005288 (PMC12543140; doi:10.1371/journal.pgph.0005288)
Supplement: S2 Table — (XLSX) [file pgph.0005288.s002.xlsx]

## Sheet: S2 Table 
Theme/Category	Political priority factor	Sub-theme	DRC	Nigeria	South Sudan	Somalia
Political context	Policy windows	Favourable events	Election of Felix Tshisekedi and declaration of UHC as part of politcal manifesto, followed through with task forces for implementation	International momentum on issues drives state level action. Boko Haram insurgency created need for locally developed healthworkforce. State of health emergency in 2017 led to systematic investments in health infrastructure including an MNCH unit in a referral teaching hospital.
	Policy windows	Influence of crises	Disruption of services but positive indirect effect of constructing new facilities eg during outbreaks. More funding but more competing priorities. And unclear effect of humanitarian intervention on MNH	Service disruptions but presented an opportunity for girls education and health workforce improvements.	Systems overburdened and service disruption. Community health systems temporarily strengthened.	Service disruptions, switch to humanitarian response. Positive public and private sector coordination and collaboration. Redistribution of resources as negative effect on RMNCH since its seen as development issue, but construction of new facilities in new places has positive effect.
	Policy windows	Role of politics	Politics intertwined with health decision making, necessitated evidence approaches to mitigate poor policy and planning. International momentum on an issue eg UHC interacts with national political will and political transitions to create opportune moment for policy change. Political transitions dont always lead to big policy shifts as continuity is anchored by technocrats.	Health part of political agenda and often impacts continuity of programs with power transitions, hence need to institutionalize programs (e.g. create requisite regulatory frameworks) and conduct policy planning more systematically. That is, better health governance .		Political transitions impact implementation but not so much policy direction, as donor driven agenda holds more sway in RH (RH is currently not a political priority)
	Governance structure	Financing mechanisms	Pilot country for Global Financing Facility. Some MNH allocation by government. Regulatory framework for UHC set, but households still paying out of pocket. Local funding initiatives to plan for increased domestic allocation.	Funding focused on health systems strengthening. Government funding of free services and co-funding with partners. Federal budgets, reprioritization at state level and corruption leading to inadequate funds and inefficiences.	Multiple donor financing coordination mechanisms like the multidonor trust fund. External funding meant as catalyst for programs eg immunization and nutrition but no govt follow through with investment.	Government allocating little to health, leaving a patchwork of partner implementation in different territories. A poorly integrated and regulated private sector. Poor coordination of financing still and entry of non-traditional bilateral donors.
Ideas	Internal Frame	MNH as priority	Although some cultural shifts are present, still long way to go to improve uptake and outcomes further. High value placed on motherhood culturally, as leverage for further improvements. Piloting of free services in urban areas.	Concerted efforts on human resources for health by stakeholders. Free services and MNH infrastructure. Health financial allocation and efforts towards respectful manternal care. Health on political agenda. Lack of sustained funding still a problem.	Current efforts in health system strengthening including through Boma Health Initiative. Preferences for home delivery still high due to sociocultural and healthcare availability challenges.	Attention to MNH and uptake is increasing, as well as policies and system investments. But still problems in coverage and community health system
	Internal Frame	Changing attitudes	MNH long a priority in PHC. Changing cultural attitudes in family planning, gender and health contributing to positive outcomes.	Health promotion including incentives for TBAs. More collaborative approaches since health state of emergency declaration. Midwifery workforce development and changing attitudes toward immunization.	Increased utilization of healthcare services in urban areas, and involvement of women in decision making. At rural level less utilization and inequitable gender dynamics still a norm. During heath promotion, male involvement in MNH increasingly integrated.	In the past decade, women increasingly involved in MNH decisionmaking.
Actor Power	Civil society mobilization	Civil society	Involvement of civil society actors at local levels in MNH awareness raising and maternal death surveillance. Lack of involvement at high level decision making.			Polarized stakeholder views on level of engagement of civil society organizations, with challenges in capacity to engage in high level decision making highlighted.
	Guiding institutions	Accoountability	Acknowledgement of political nature of creating policies, laws and monitoring their implementation. Underreporting of maternal deaths by facilities and communities. Facility level MPDSR preferred over top down reviews to avoid blame game.	Local government/leadership incentives for public provider performance. Partners reporting through technical working groups.	Fragmented accountability and reporting systems for actors.	Actors keep accountable through periodic meetings with government, but fragemented reporting systems are common including inadequate private sector use of government reporting systems.
	Guiding institutions	Organizational capacity	2019 presidential wish for free maternal healthcare and the structures set up around it. International momentum augmented this vision. High level leadership fueling system transformation. Partner coordination and technical capacities key to adequate governance and implementation.	Gains in improving local level capacity in midwifery. Civil society capacity in advocacy and policy processes inadequate.	Government inability to implement own programs like the community health system. High turnover, low skill, poor resources at MOH. Major donors looking at health systems strengthening, community health, integrated approaches.	Private sector filling a big service provision gap, but inadequate relationship with partner organizations and government. Poor public sector capacity.
	Guiding institutions	International actor influence	International donors influencing proliferation of local implementing orgs, inequitable distribution of programs due to cost-efficiency consideration and brain drain from government and local institutions to international implementing orgs.	Some local coordination initiative such as the PHC Integration Focal Point who ensures complimentariness and integration of service delivery, mitigation the fragmentation of vertical programs. Short term projects still a challenge in ensuring sustainability of investments and outcomes.	Challenges in dwindling donor funds and inadequate government attention to health. International actors implementing as third parties poaching capacities from ministries of health and essentially divesting resources. Coordination of partners a problem.	Unsustainable or percieved misalignment of donor priorities, e.g. women and girls vs system strengthening. While coordination improves in some areas, new bilateral donors complicate the picture. Diaspora as important international actor investing in health.
	Leadership	Authority limitation	Emphasis on unequal say in programs between central and provincial levels of decisionmaking. Government limited by resources, but partners' mandates and program feasibility also limited by context and sociocultural factors.	Civil society limitations in advocacy due to capacity and funding, and poor interface with government. Corruption limiting effectiveness of leadership. Powers of the executive council to veto proposed policies, and political decisions around timing of involvement of stakeholders in decisionmaking.	Government limitation in coordination and resources, inadequate health political action. Tension of local customs and international human and gender rights including in reproductive health.
	Leadership	Influence: local	Religious leaders influence. Political influence on private sector regulation. Donor and international implementing orgs influencing agenda and implementation, sometimes bypassing structures and local organizations.	Religious leaders shaping public opinions, state drive for employment of midwifes and various governance and financing initiatives. Need for rationalizing ethnic quota systems, and balancing political interests of various officials during planning and budget allocation processes.	Like other countries, negotiated power with government key in policy development, donors influencing policy, resources and implementation, communities influencing uptake.	Increasing government input into implementation. Community and religious leaders influencing uptake of services. Donors still influencing program types and distribution.
	Leadership	Selection of leaders	Top level political nominations not seen as too negatively impact because implementation is by technical staff. However, political interference in technical staff hiring acknowledged.	Emphasis on religion and gender influencing the inclusion and effectiveness of leaders, especially civil society representation in decision making and facility level management.	Nominated directorship positions in government if not qualified and only politically influenced or to fulfill gender quota, seen as less effective.
	Leadership	Role of women	Progress over the last decade in women's leadership especially in MOH. Women's political engagement nationally better than at local levels. International financing advancing gender equity in leadership, but local community and facility hierachies persist.	Midwives and local leadership of women. But cadre hierachies and gender norms impede adequate involvement.	Again, transformation at the top with women leadership at the top but persistent low educational achievement and representation at other levels. Voices at top could be more effective, and village health boards promising for engagment at local level	Clan formula in appointments reflecting social norms, including inadequate involvement of women. Need for women leaders' capacity to transform norms and advocate contextually specific MNH issues.
	Policy community cohesion	Research and evidence networks	Some collaborations for research with MOH existing. Technical clusters as evidence alliances.	Government as authorizer and respondent to research projects, but NGOs leading research agenda and implementation	Poor investment into research and research uptake, and inadequate partner collaboration with MOH in research. Research to policy and advocacy pipeline unclear. Professional associations involvement in research.	Role of technical clusters and professional associations in research networking and policy influencing.
	Policy community cohesion	NGO actor power and relationships	The perception of international partners pushing policies to government, who act as facilitators. Partner inefficiences contributing to stagnation and persistence of poor outcomes, due to inequities in resource distribution.	NGOs and donors largely seen as pushing resources and programs towards government, who are seen as facilitators to gain entrance into communities. Government can bestow polticial favour on an organization over another acting as barrier or facilitator of implementation. On the other hand, civil society organizations not have the intricate linkage to government as other parnters.	NGOs intricately networked with government, with joint monitoring of progress in program implementation. However, an acknowledgement of need to continue balancing the power dynamic.
	Policy community cohesion	Quality of collaborations	Multistakeholder collaboration prevalent but still need to work in contextually relevant ways eg using faith healers to increase MNH service uptake. Politically motivated infighting among health providers. Need to integrate civil society in decision making more.	MNH subsector coordination lacking leading to poor local influence on policies and strategies. Duplication of programs observed. Religious leaders influencing what policies get taken up.	Subnational coordination inadequate, and poor linkage between humanitarian and development org. Perception that government involvement creates more demands. Focus on quick wins means different orgs implementing in same places so poor collaboration in distributing programs. Silos still exist meaning poor advocacy and poor voice in resource allocation.	Multistakeholder technical working groups depend on adequate government involvement to ensure effective high level decision making. Collaboration with private sector inadequate.
Issue Characteristics	Credible indicators	availability of evidence	Research not locally owned and poor knowledge translation	NGO led evidence generation		Lack of comprehensive, integrated reporting of indicators
	Credible indicators	need for evidence	Evidence needed on impact of crisis and poor quality of care	Evidence needed on community midwifery strategies	Evidence needed on community and facility level challenges and mapping of pregnancies	Evidence needed on improving effectiveness of current programs
	Credible indicators	Evidence based decision making	Increasing use of evidence in decision making but poor dissemination to local levels of care	Focused efforts on capacity of local researchers and dissemination through local journals	Government role in research not yet strong and uptake still low. Partners leading research agenda and holding the resources.
	Effective interventions	Conditions for effectiveness	Proposed effective interventions include strengthened community health systems, investment in research and research uptake, and fixing demand for care and patient experiences.	Proposed effective interventions include sustainable structure and finance of the free maternal health program in Yobe State, retention of health workers, and local leadership and governance	Plethora of effective interventions proposed including male involvement, health workforce strengthening, public private partnerships, and domestic resource allocation.	Plethora of effective interventions proposed including community health systems, local funding, public private partnerships and development oriented approaches.
	Effective interventions	Feedback mechanisms	No centrally coordinated health provider accountability structures, with stakeholders using own approaches to get feedback from communities and clients, including exit survey and community outreach.	Some local accountability mechanisms include local ward development committees and community leaders. Structures need to be strengthened.	Multistakeholder local health committees and community leader involvement in health provider accountability and demand for care services, but feedback by people living with disabilities not adequately captured.
	Effective interventions	Provider capacity	Supportive supervision and system wide investments including emergency services needed to support health providers to do their work	Health worker training and renumeration, workload management and motivation, as well as mitigating the effects of insecurity	A supportive policy environment, proper renumeration and task-shifting among recommendations to strengthen the health workforce.	Training needed for health providers on ENAP, and for midwives on newborn resuscitation.
	Effective interventions	Quality of care	System wide interventions needed to improve MNH outcomes, gaps highlighted in various areas including midwifery practice, quality of care and sociocultural influences on uptake.	Emphasis on respectful maternal care and improving midwife inputs into the MPDSR process.	Besides health systems strengthening and health workforce supports, need for institutionalization of facility level MPDSR and quality of care committees.	Perception of free services as poor quality, emphasizing the need to strengthen the whole system.
